# Supplementary material for: Mortality and Non-Fatal Clinical Outcomes After the Most Common Cancers in People with HIV: A Multicohort Collaboration
Source: Cancers (Basel). 2025 Dec 16;17(24):4000. doi: 10.3390/cancers17244000 (PMC12731807; doi:10.3390/cancers17244000)
Supplement: Supplementary file 1 [file cancers-17-04000-s001.zip]

Archive with 1 entries (1 files):
- cancers-3990272-supplementary.pdf
